# Supplementary material for: The exploration of contrasting pathways in Triple Negative Breast Cancer (TNBC)
Source: BMC Cancer. 2018 Jan 4;18:22. doi: 10.1186/s12885-017-3939-4 (PMC5753474; doi:10.1186/s12885-017-3939-4)
Supplement: Supplementary file 1 — FDRs of 191 Yin . 133 Yin pathways were selected with PDF < 0.05 (XLS 73 kb) [file 12885_2017_3939_MOESM1_ESM.xls]

## Sheet: merged7_yin_pathways_selection2
Yin	TNBCFDR	early LumiAFDR	late LumiAFDR	Early ER+FDR	Late ER+FDR	HER2 FDR	LumiAFDR
PID_FOXM1_PATHWAY	0	0.103846	0.125336	0.132736	0.0798828	0.0567419	0.0909966
REACTOME_CELL_CYCLE_MITOTIC	0.00285328	0.151054	0.144298	0.272882	0.0628888	0.0492987	0.111962
REACTOME_CELL_CYCLE	0.00312201	1	0.16415	0.574845	0.0950775	0.0640839	0.239948
PID_PLK1_PATHWAY	0.00314778	0.0968606	0.114859	0.0897401	0.0612388	0.0773576	0.0743958
KEGG_CELL_CYCLE	0.00324195	0.0920204	0.115289	0.116536	0.0851898	0.0421472	0.0841261
REACTOME_DNA_REPLICATION	0.00359808	0.27563	0.160549	0.161387	0.204128	0.0664992	0.127072
REACTOME_KINESINS	0.00393472	0.334033	0.149711	1	0.145118	0.133343	0.221884
REACTOME_MITOTIC_M_M_G1_PHASES	0.00411209	0.160768	0.110528	0.142215	0.0722329	0.0648493	0.119464
REACTOME_MITOTIC_PROMETAPHASE	0.00636074	0.15747	0.182813	0.130624	0.0572596	0.0597229	0.130281
BIOCARTA_G2_PATHWAY	0.00773363	0.0988435	0.112635	0.093472	0.0843884	0.0696155	0.0811599
REACTOME_CELL_CYCLE_CHECKPOINTS	0.00837613	0.117576	0.108969	0.152794	0.108999	0.0662371	0.0868201
KEGG_PATHOGENIC_ESCHERICHIA_COLI_INFECTION	0.00961279	0.643663	0.592499	0.639055	0.493967	0.14608	0.559173
PID_AURORA_B_PATHWAY	0.0120986	0.104267	0.111524	0.12283	0.0811153	0.0557596	0.0820364
REACTOME_MRNA_PROCESSING	0.0138328	0.0921266	0.107042	0.089196	0.0591929	0.103266	0.0754274
REACTOME_M_G1_TRANSITION	0.0139379	0.115023	0.111893	0.139949	0.0645542	0.0560598	0.0782311
REACTOME_PREFOLDIN_MEDIATED_TRANSFER_OF_SUBSTRATE_TO_CCT_TRIC	0.0141323	0.444039	0.384253	0.395773	0.231207	0.123668	0.386969
PID_AURORA_A_PATHWAY	0.0142128	0.23217	0.17154	0.25112	0.167899	0.0752883	0.169325
REACTOME_HIV_INFECTION	0.0142963	0.178045	0.100971	0.176989	0.053217	0.0569059	0.0971581
REACTOME_PROCESSING_OF_CAPPED_INTRON_CONTAINING_PRE_MRNA	0.0145133	0.0978609	0.107518	0.0930286	0.0553925	0.0944171	0.0720898
REACTOME_MRNA_SPLICING	0.0145322	0.0858996	0.113867	0.0915627	0.0578108	0.0963411	0.0743951
REACTOME_MRNA_SPLICING_MINOR_PATHWAY	0.0145638	0.0857141	0.113102	0.0961868	0.0732852	0.104265	0.0776388
REACTOME_G2_M_CHECKPOINTS	0.0148211	0.084735	0.0946131	0.111913	0.0526773	0.0570073	0.0780612
PID_ATR_PATHWAY	0.0149205	0.1131	0.108431	0.0918592	0.0515267	0.0486752	0.0797859
REACTOME_HOST_INTERACTIONS_OF_HIV_FACTORS	0.0149809	0.130127	0.112497	0.1449	0.0533527	0.0586517	0.0765988
REACTOME_SYNTHESIS_OF_DNA	0.015015	0.124778	0.120896	0.152159	0.111433	0.0578056	0.104934
REACTOME_S_PHASE	0.0150452	0.122747	0.115866	0.156277	0.0875971	0.0633316	0.0805102
REACTOME_TRANSCRIPTION	0.0150715	0.142266	0.135185	0.136454	0.0510975	0.0482253	0.0989243
REACTOME_ASSEMBLY_OF_THE_PRE_REPLICATIVE_COMPLEX	0.015104	0.105765	0.106053	0.10357	0.0539699	0.0507596	0.0764349
REACTOME_CHROMOSOME_MAINTENANCE	0.0152894	0.161981	0.179153	0.340933	0.0543615	0.0598439	0.110206
REACTOME_G1_S_TRANSITION	0.0154949	0.0986694	0.108963	0.14217	0.0518565	0.067463	0.0714753
SA_G1_AND_S_PHASES	0.0156416	0.122003	0.115791	0.121158	0.0801796	0.0571995	0.104394
KEGG_SPLICEOSOME	0.0157871	0.135588	0.115202	0.145238	0.0759214	0.0967689	0.123539
REACTOME_REGULATION_OF_MRNA_STABILITY_BY_PROTEINS_THAT_BIND_AU_RICH_ELEMENTS	0.0159602	0.0859636	0.125373	0.111173	0.0726425	0.0545271	0.0900765
REACTOME_MITOTIC_G1_G1_S_PHASES	0.0159706	0.099272	0.102789	0.0906847	0.0544827	0.0685507	0.0749773
ST_FAS_SIGNALING_PATHWAY	0.0159745	0.120598	0.273327	0.143772	0.177261	0.110182	0.215212
REACTOME_ORC1_REMOVAL_FROM_CHROMATIN	0.0160487	0.110403	0.096301	0.11665	0.0528972	0.0575916	0.0768092
REACTOME_APC_C_CDH1_MEDIATED_DEGRADATION_OF_CDC20_AND_OTHER_APC_C_CDH1_TARGETED_PROTEINS_IN_LATE_MITOSIS_EARLY_G1	0.0162147	0.109122	0.115261	0.106828	0.073355	0.0589461	0.0782338
KEGG_PYRIMIDINE_METABOLISM	0.0162789	0.0887933	0.112457	0.114476	0.0724637	0.0507008	0.0810063
REACTOME_TRANSCRIPTION_COUPLED_NER_TC_NER	0.0168546	0.0893857	0.10869	0.089807	0.0729573	0.0869326	0.0832074
REACTOME_TRNA_AMINOACYLATION	0.0178543	0.120995	0.280994	0.143428	0.190982	0.0638061	0.122901
REACTOME_P53_DEPENDENT_G1_DNA_DAMAGE_RESPONSE	0.0181624	0.0949096	0.114035	0.090261	0.0659515	0.0514698	0.080072
REACTOME_FORMATION_OF_TUBULIN_FOLDING_INTERMEDIATES_BY_CCT_TRIC	0.0184758	0.492949	0.320552	0.476274	0.230633	0.158016	0.361639
REACTOME_APC_C_CDC20_MEDIATED_DEGRADATION_OF_MITOTIC_PROTEINS	0.0185622	0.103945	0.112722	0.121238	0.058293	0.0563328	0.0730512
REACTOME_DEPOSITION_OF_NEW_CENPA_CONTAINING_NUCLEOSOMES_AT_THE_CENTROMERE	0.0186047	0.591841	0.112466	0.210079	0.0554605	0.0515748	0.143035
REACTOME_ACTIVATION_OF_ATR_IN_RESPONSE_TO_REPLICATION_STRESS	0.0191451	0.0897178	0.10509	0.111264	0.0528206	0.0500563	0.0755545
REACTOME_REGULATION_OF_MITOTIC_CELL_CYCLE	0.0194074	0.123784	0.109034	0.192878	0.051278	0.0702832	0.0746002
REACTOME_DNA_REPAIR	0.0204058	0.0878555	0.10842	0.0899158	0.0679636	0.0965645	0.0768577
REACTOME_MITOTIC_G2_G2_M_PHASES	0.021595	0.08773	0.107279	0.0949011	0.0797344	0.0508448	0.0792667
REACTOME_CLEAVAGE_OF_GROWING_TRANSCRIPT_IN_THE_TERMINATION_REGION_	0.0217855	0.0894494	0.114481	0.0912796	0.053669	0.0823873	0.0745727
BIOCARTA_CELLCYCLE_PATHWAY	0.0219008	0.369153	0.345794	0.492316	0.316098	0.0832799	0.418205
REACTOME_AUTODEGRADATION_OF_CDH1_BY_CDH1_APC_C	0.0223327	0.0873864	0.154761	0.0903749	0.0807689	0.0496297	0.0893623
REACTOME_TELOMERE_MAINTENANCE	0.0223752	0.236443	0.256397	0.237254	0.0650015	0.0570207	0.174211
REACTOME_HIV_LIFE_CYCLE	0.0224242	0.0973257	0.112211	0.0973561	0.0713453	0.0751642	0.0740677
REACTOME_REGULATION_OF_ORNITHINE_DECARBOXYLASE_ODC	0.0227644	0.103277	0.112024	0.108855	0.0715872	0.0640873	0.0840426
REACTOME_P53_INDEPENDENT_G1_S_DNA_DAMAGE_CHECKPOINT	0.0229155	0.098051	0.12279	0.093726	0.0748605	0.0533102	0.0862163
REACTOME_MRNA_3_END_PROCESSING	0.0231212	0.196886	0.176	0.18814	0.0896738	0.096154	0.150389
REACTOME_RNA_POL_II_TRANSCRIPTION	0.0232158	0.0945254	0.108522	0.0938664	0.0543996	0.0567625	0.0731339
REACTOME_DESTABILIZATION_OF_MRNA_BY_AUF1_HNRNP_D0	0.0234328	0.0852367	0.121386	0.0956978	0.0716479	0.0521647	0.0873598
KEGG_HOMOLOGOUS_RECOMBINATION	0.0234956	0.136921	0.111237	0.117355	0.0553898	0.0748434	0.0774302
KEGG_DNA_REPLICATION	0.0236762	0.110354	0.117539	0.125806	0.0665711	0.0532989	0.0801396
KEGG_P53_SIGNALING_PATHWAY	0.0245898	0.494123	0.415879	0.462859	0.332194	0.0767952	0.41255
REACTOME_REGULATION_OF_APOPTOSIS	0.0250044	0.0929095	0.115949	0.105934	0.0723415	0.0589479	0.0829049
REACTOME_CDT1_ASSOCIATION_WITH_THE_CDC6_ORC_ORIGIN_COMPLEX	0.0250388	0.0868888	0.110754	0.0914552	0.0670219	0.0564627	0.0836495
REACTOME_G0_AND_EARLY_G1	0.0256924	0.140101	0.12883	0.156265	0.112098	0.0833342	0.149786
REACTOME_DNA_STRAND_ELONGATION	0.0257128	0.0925924	0.0949262	0.0955592	0.0541462	0.0708231	0.0738923
REACTOME_CYCLIN_E_ASSOCIATED_EVENTS_DURING_G1_S_TRANSITION_	0.0257347	0.100006	0.111484	0.112364	0.0577933	0.0525999	0.0793916
REACTOME_SCFSKP2_MEDIATED_DEGRADATION_OF_P27_P21	0.0258113	0.106642	0.112188	0.108257	0.0580596	0.0488248	0.0761924
REACTOME_E2F_MEDIATED_REGULATION_OF_DNA_REPLICATION	0.0259495	0.11708	0.112553	0.120816	0.0977232	0.0577413	0.0888917
REACTOME_PHOSPHORYLATION_OF_THE_APC_C	0.026024	0.132758	0.229749	0.113193	0.140393	0.0974239	0.147052
REACTOME_INTRINSIC_PATHWAY_FOR_APOPTOSIS	0.0260896	0.112576	0.0988174	0.0967694	0.0649586	0.0586134	0.0803045
REACTOME_CDK_MEDIATED_PHOSPHORYLATION_AND_REMOVAL_OF_CDC6	0.0261033	0.0929568	0.114218	0.100491	0.0722022	0.0571323	0.0849107
REACTOME_TRANSPORT_OF_MATURE_TRANSCRIPT_TO_CYTOPLASM	0.0261097	0.187331	0.172651	0.201702	0.137193	0.0904119	0.0973948
REACTOME_AUTODEGRADATION_OF_THE_E3_UBIQUITIN_LIGASE_COP1	0.0261488	0.0885447	0.125856	0.0901174	0.0711701	0.0503969	0.088636
REACTOME_MEIOTIC_RECOMBINATION	0.0261685	0.397978	0.105075	0.439851	0.0532134	0.0700566	0.0932138
REACTOME_VIF_MEDIATED_DEGRADATION_OF_APOBEC3G	0.0263963	0.0912959	0.114914	0.0954541	0.071658	0.0529275	0.0846314
REACTOME_ER_PHAGOSOME_PATHWAY	0.0264445	0.0882812	0.118772	0.0927043	0.0719435	0.0644601	0.0807467
KEGG_AMINOACYL_TRNA_BIOSYNTHESIS	0.0264779	0.106404	0.302491	0.146384	0.251468	0.111328	0.107777
REACTOME_SIGNALING_BY_WNT	0.0264788	0.0888172	0.114878	0.0918977	0.0803299	0.0490707	0.0850958
REACTOME_CYCLIN_A_B1_ASSOCIATED_EVENTS_DURING_G2_M_TRANSITION	0.0264877	0.08771	0.0978647	0.0939165	0.0528465	0.0578955	0.0736958
REACTOME_APOPTOSIS	0.0264981	0.1	0.128663	0.116878	0.092584	0.0523765	0.100879
PID_FANCONI_PATHWAY	0.0266794	0.0918526	0.111393	0.117148	0.0600597	0.0837013	0.0744311
BIOCARTA_PROTEASOME_PATHWAY	0.0267041	0.120666	0.112429	0.108306	0.071209	0.0604967	0.0865174
REACTOME_METABOLISM_OF_NUCLEOTIDES	0.0274254	0.142375	0.205676	0.121765	0.144578	0.0503985	0.130346
REACTOME_ANTIGEN_PROCESSING_CROSS_PRESENTATION	0.0275291	0.0847374	0.143713	0.0946572	0.0883626	0.0628018	0.0820075
KEGG_PROTEASOME	0.0276948	0.0983101	0.113685	0.0918375	0.0769713	0.0607119	0.0894189
REACTOME_FACTORS_INVOLVED_IN_MEGAKARYOCYTE_DEVELOPMENT_AND_PLATELET_PRODUCTION	0.0283053	0.0868312	0.134727	0.0964197	0.0970407	0.100667	0.116677
REACTOME_FANCONI_ANEMIA_PATHWAY	0.0283239	0.210302	0.163637	0.222063	0.100294	0.149811	0.138158
REACTOME_LATE_PHASE_OF_HIV_LIFE_CYCLE	0.0284246	0.0830095	0.120481	0.120796	0.0844352	0.105399	0.0776522
REACTOME_CROSS_PRESENTATION_OF_SOLUBLE_EXOGENOUS_ANTIGENS_ENDOSOMES	0.0297475	0.11029	0.115291	0.107784	0.0716495	0.0573502	0.0779104
REACTOME_RNA_POL_I_RNA_POL_III_AND_MITOCHONDRIAL_TRANSCRIPTION	0.029862	0.102583	0.0972876	0.101883	0.0727685	0.0630883	0.0726841
PID_MYC_ACTIV_PATHWAY	0.0299088	0.281459	0.380323	0.340687	0.354309	0.104663	0.296244
REACTOME_EXTENSION_OF_TELOMERES	0.0300687	0.0900388	0.103795	0.0986207	0.0604672	0.0776183	0.079087
REACTOME_ACTIVATION_OF_THE_PRE_REPLICATIVE_COMPLEX	0.0300947	0.086611	0.103547	0.12115	0.0657403	0.0476116	0.0735036
BIOCARTA_P53_PATHWAY	0.0301026	0.317523	0.197267	0.333656	0.229482	0.273299	0.296331
REACTOME_CYTOSOLIC_TRNA_AMINOACYLATION	0.0301189	0.266776	0.422776	0.279293	0.346148	0.0494936	0.261593
REACTOME_LAGGING_STRAND_SYNTHESIS	0.0301716	0.103143	0.114156	0.10344	0.0648789	0.0843079	0.0802514
REACTOME_MEIOSIS	0.0302859	0.087882	0.111943	0.0911778	0.0839033	0.0561596	0.0767681
KEGG_MISMATCH_REPAIR	0.0307664	0.103732	0.106817	0.120664	0.0671442	0.0744278	0.0785441
REACTOME_BIOSYNTHESIS_OF_THE_N_GLYCAN_PRECURSOR_DOLICHOL_LIPID_LINKED_OLIGOSACCHARIDE_LLO_AND_TRANSFER_TO_A_NASCENT_PROTEIN	0.0321886	0.0866721	0.0987193	0.103012	0.0638977	0.0749178	0.0743033
REACTOME_PROTEIN_FOLDING	0.032461	0.409627	0.380171	0.336781	0.212084	0.108296	0.356363
REACTOME_PROCESSING_OF_CAPPED_INTRONLESS_PRE_MRNA	0.0337331	0.120366	0.105389	0.114784	0.0520026	0.114069	0.0908292
PID_BARD1_PATHWAY	0.0349949	0.196592	0.160659	0.178418	0.135808	0.0745992	0.147675
REACTOME_APC_CDC20_MEDIATED_DEGRADATION_OF_NEK2A	0.0366225	0.0958882	0.115772	0.108552	0.0793401	0.0838541	0.0857977
BIOCARTA_ACTINY_PATHWAY	0.0369494	0.862216	1	0.840627	0.805842	0.0735477	0.854318
REACTOME_SCF_BETA_TRCP_MEDIATED_DEGRADATION_OF_EMI1	0.0370767	0.105509	0.111469	0.10891	0.0670672	0.0573106	0.0807921
REACTOME_NUCLEOTIDE_EXCISION_REPAIR	0.0372115	0.137349	0.122127	0.121654	0.0848307	0.157932	0.123034
REACTOME_ASPARAGINE_N_LINKED_GLYCOSYLATION	0.0377454	0.100936	0.114343	0.109897	0.0735524	0.0514924	0.0751018
REACTOME_APC_C_CDC20_MEDIATED_DEGRADATION_OF_CYCLIN_B	0.0390944	0.189959	0.297556	0.181174	0.198382	0.133524	0.221429
REACTOME_DOWNSTREAM_SIGNALING_EVENTS_OF_B_CELL_RECEPTOR_BCR	0.039158	0.0943059	0.113891	0.0924497	0.0804759	0.0475016	0.084656
REACTOME_INHIBITION_OF_THE_PROTEOLYTIC_ACTIVITY_OF_APC_C_REQUIRED_FOR_THE_ONSET_OF_ANAPHASE_BY_MITOTIC_SPINDLE_CHECKPOINT_COMPONENTS	0.0394312	0.0872964	0.156312	0.0898262	0.0974732	0.0887843	0.101616
REACTOME_ACTIVATION_OF_NF_KAPPAB_IN_B_CELLS	0.0394384	0.101078	0.0927063	0.122688	0.0548771	0.0487626	0.0750946
REACTOME_PROCESSIVE_SYNTHESIS_ON_THE_LAGGING_STRAND	0.0397481	0.107274	0.134486	0.109899	0.0563117	0.0831546	0.077857
REACTOME_DESTABILIZATION_OF_MRNA_BY_KSRP	0.0398036	0.211899	0.298307	0.254501	0.213089	0.0828352	0.252306
REACTOME_RNA_POL_I_TRANSCRIPTION	0.0403348	0.113461	0.0983837	0.120556	0.0687382	0.05454	0.0711262
REACTOME_RNA_POL_III_TRANSCRIPTION_INITIATION_FROM_TYPE_2_PROMOTER	0.0405396	0.445594	0.450993	0.440318	0.416784	0.382162	0.483613
REACTOME_RNA_POL_I_PROMOTER_OPENING	0.0408249	0.12752	0.100666	0.11095	0.0677585	0.0530585	0.0745916
REACTOME_PACKAGING_OF_TELOMERE_ENDS	0.0410723	0.0889059	0.10786	0.101196	0.0743143	0.0512837	0.0731696
BIOCARTA_MPR_PATHWAY	0.0417236	0.143793	0.163591	0.155484	0.126043	0.0522667	0.121457
REACTOME_G1_S_SPECIFIC_TRANSCRIPTION	0.0418828	0.165846	0.141106	0.180741	0.128725	0.100639	0.149912
REACTOME_SYNTHESIS_AND_INTERCONVERSION_OF_NUCLEOTIDE_DI_AND_TRIPHOSPHATES	0.0431749	0.137941	0.172852	0.110246	0.196042	0.0834388	0.118677
KEGG_BASE_EXCISION_REPAIR	0.0434734	0.202665	0.184493	0.278063	0.323865	0.149816	0.172243
REACTOME_MITOCHONDRIAL_TRNA_AMINOACYLATION	0.0440687	0.228897	0.301006	0.197687	0.215668	0.152725	0.249958
REACTOME_ELONGATION_ARREST_AND_RECOVERY	0.0449428	0.0867991	0.166269	0.125606	0.11705	0.110759	0.090407
KEGG_OOCYTE_MEIOSIS	0.0452779	0.384151	0.39381	0.326602	0.354949	0.0513973	0.339559
REACTOME_RNA_POL_II_PRE_TRANSCRIPTION_EVENTS	0.0461302	0.086102	0.119588	0.119622	0.0898349	0.0831972	0.086056
REACTOME_MICRORNA_MIRNA_BIOGENESIS	0.0461424	0.190894	0.356192	0.198288	0.241061	0.179063	0.246648
REACTOME_MRNA_CAPPING	0.0461583	0.161871	0.16505	0.166661	0.150324	0.231534	0.147397
PID_P73PATHWAY	0.0461751	0.494784	0.447912	0.532654	0.406853	0.157534	0.45146
KEGG_RNA_POLYMERASE	0.0464296	0.443992	0.526697	0.396158	0.486172	0.213612	0.512758
REACTOME_GLUCOSE_TRANSPORT	0.0477328	0.236691	0.297665	0.294579	0.280003	0.316159	0.169161
PID_E2F_PATHWAY	0.0478969	0.368323	0.379565	0.437966	0.364434	0.156991	0.347272
REACTOME_METABOLISM_OF_NON_CODING_RNA	0.0480085	0.112431	0.118899	0.131391	0.0898595	0.120979	0.0757397
REACTOME_ABORTIVE_ELONGATION_OF_HIV1_TRANSCRIPT_IN_THE_ABSENCE_OF_TAT	0.0483695	0.0834793	0.134972	0.102009	0.0853221	0.0899898	0.0898743
REACTOME_MEIOTIC_SYNAPSIS	0.0500443	0.120889	0.122149	0.122028	0.129559	0.0491553	0.090711
KEGG_PURINE_METABOLISM	0.0507728	0.190355	0.307515	0.155692	0.276548	0.196536	0.243403
KEGG_N_GLYCAN_BIOSYNTHESIS	0.0509547	0.0951053	0.105226	0.0923648	0.0586676	0.0737144	0.0747498
REACTOME_TRANSPORT_OF_MATURE_MRNA_DERIVED_FROM_AN_INTRONLESS_TRANSCRIPT	0.0509833	0.154104	0.170809	0.18861	0.194092	0.146392	0.0902388
REACTOME_METABOLISM_OF_POLYAMINES	0.0519902	0.563476	0.616543	0.576127	0.606641	0.253432	0.596298
BIOCARTA_G1_PATHWAY	0.0521705	0.496027	0.46617	0.528288	0.407571	0.163001	0.481613
REACTOME_MHC_CLASS_II_ANTIGEN_PRESENTATION	0.0535893	0.161763	0.230478	0.180183	0.202006	0.114477	0.167307
PID_ARF_3PATHWAY	0.0536631	0.0986407	0.470084	0.114185	0.0678919	0.154739	0.0775078
REACTOME_LOSS_OF_NLP_FROM_MITOTIC_CENTROSOMES	0.0536811	0.195461	0.220384	0.168843	0.201237	0.0964411	0.183274
KEGG_PROGESTERONE_MEDIATED_OOCYTE_MATURATION	0.0538803	0.333692	0.364647	0.284633	0.350013	0.0551683	0.346254
REACTOME_FORMATION_OF_RNA_POL_II_ELONGATION_COMPLEX_	0.0544599	0.0866735	0.111241	0.121248	0.086628	0.142844	0.078329
REACTOME_INTERACTIONS_OF_VPR_WITH_HOST_CELLULAR_PROTEINS	0.0555366	0.245703	0.3082	0.301898	0.303231	0.143403	0.20046
REACTOME_BASE_EXCISION_REPAIR	0.0601888	0.108826	0.124664	0.103337	0.0807183	0.0889374	0.0848054
REACTOME_UNFOLDED_PROTEIN_RESPONSE	0.0612156	0.23466	0.316075	0.19947	0.232345	0.133913	0.25956
REACTOME_RNA_POL_III_CHAIN_ELONGATION	0.0616136	0.444282	0.467222	0.461648	0.449474	0.475098	0.440974
KEGG_SYSTEMIC_LUPUS_ERYTHEMATOSUS	0.0625573	0.0842996	0.146718	0.104699	0.093122	0.0771711	0.0841592
REACTOME_POST_CHAPERONIN_TUBULIN_FOLDING_PATHWAY	0.0633962	0.471154	0.392939	0.357598	0.336295	0.29464	0.373725
REACTOME_RECRUITMENT_OF_MITOTIC_CENTROSOME_PROTEINS_AND_COMPLEXES	0.0656832	0.232805	0.252869	0.200099	0.213834	0.143988	0.212869
KEGG_VIBRIO_CHOLERAE_INFECTION	0.0665656	0.0956796	0.114248	0.0956726	0.0793864	0.051705	0.0856282
REACTOME_SIGNALING_BY_THE_B_CELL_RECEPTOR_BCR	0.0672052	0.248142	0.298586	0.224087	0.277304	0.101663	0.25516
REACTOME_REGULATION_OF_GLUCOKINASE_BY_GLUCOKINASE_REGULATORY_PROTEIN	0.068498	0.3608	0.314626	0.404836	0.319516	0.307497	0.202659
REACTOME_DEADENYLATION_DEPENDENT_MRNA_DECAY	0.0710167	0.23774	0.348804	0.2742	0.290881	0.154227	0.347352
REACTOME_METABOLISM_OF_RNA	0.07212	0.369497	0.451938	0.391237	0.325491	0.193533	0.412909
REACTOME_FORMATION_OF_THE_HIV1_EARLY_ELONGATION_COMPLEX	0.0736292	0.0912451	0.111371	0.103854	0.0740123	0.153515	0.0843389
BIOCARTA_CDC42RAC_PATHWAY	0.0755021	0.747726	0.711221	0.743434	0.64259	0.153286	0.778497
PID_DNA_PK_PATHWAY	0.0763527	0.578256	0.593314	0.55557	0.530465	0.17875	0.614967
REACTOME_ANTIVIRAL_MECHANISM_BY_IFN_STIMULATED_GENES	0.0767766	0.382614	0.363122	0.366728	0.418319	0.234474	0.251951
REACTOME_RESOLUTION_OF_AP_SITES_VIA_THE_MULTIPLE_NUCLEOTIDE_PATCH_REPLACEMENT_PATHWAY	0.0783604	0.0887908	0.100042	0.0917198	0.0529067	0.0876073	0.0743801
KEGG_ONE_CARBON_POOL_BY_FOLATE	0.0799912	0.527091	0.557754	0.512975	0.487327	0.23162	0.523578
BIOCARTA_ATRBRCA_PATHWAY	0.0813188	0.155423	0.160773	0.196857	0.0933477	0.142562	0.11669
PID_P38_MK2_PATHWAY	0.0814924	0.383423	0.349372	0.401149	0.318961	0.0836606	0.428474
REACTOME_AMYLOIDS	0.0851097	0.104132	0.173539	0.139362	0.143989	0.0482457	0.103888
PID_ATM_PATHWAY	0.0853717	0.209008	0.224689	0.255163	0.209966	0.17093	0.210487
REACTOME_CLASS_I_MHC_MEDIATED_ANTIGEN_PROCESSING_PRESENTATION	0.0855185	0.172909	0.288376	0.162358	0.221814	0.08705	0.167882
PID_RAC1_PATHWAY	0.0873002	0.353227	0.386825	0.365469	0.333372	0.142665	0.429718
REACTOME_TRANSPORT_OF_RIBONUCLEOPROTEINS_INTO_THE_HOST_NUCLEUS	0.0877506	0.286196	0.348813	0.330903	0.347794	0.185212	0.222349
PID_HDAC_CLASSI_PATHWAY	0.0880362	0.187527	0.351203	0.27495	0.345878	0.398908	0.25249
REACTOME_REGULATORY_RNA_PATHWAYS	0.0880455	0.335301	0.567303	0.339417	0.420831	0.341996	0.39715
BIOCARTA_RHO_PATHWAY	0.0882331	0.66318	0.452161	0.646183	0.486708	0.175042	0.560102
REACTOME_NEP_NS2_INTERACTS_WITH_THE_CELLULAR_EXPORT_MACHINERY	0.0884273	0.253028	0.299456	0.325388	0.294441	0.178125	0.192991
PID_HIF1A_PATHWAY	0.0898911	0.370059	0.563783	0.396525	0.484976	0.0481308	0.442846
BIOCARTA_CASPASE_PATHWAY	0.0969802	0.370783	0.361493	0.33977	0.277024	0.052125	0.39613
REACTOME_INTERFERON_SIGNALING	0.0984989	0.369304	0.464338	0.39015	0.414975	0.315848	0.374819
KEGG_PROTEIN_EXPORT	0.103709	0.129675	0.126462	0.0985708	0.0748518	0.0732484	0.118577
BIOCARTA_ARAP_PATHWAY	0.115365	0.121425	0.123004	0.096012	0.100444	0.161685	0.0940155
KEGG_NUCLEOTIDE_EXCISION_REPAIR	0.117191	0.200985	0.111289	0.196346	0.0753558	0.146843	0.135873
BIOCARTA_CHEMICAL_PATHWAY	0.145468	0.220851	0.215203	0.287563	0.215726	0.0737915	0.199355
PID_CASPASE_PATHWAY	0.151388	0.218372	0.231972	0.198389	0.202237	0.0641755	0.253328
BIOCARTA_MITOCHONDRIA_PATHWAY	0.155525	0.134233	0.106795	0.129779	0.0730617	0.0600929	0.07655
REACTOME_LATENT_INFECTION_OF_HOMO_SAPIENS_WITH_MYCOBACTERIUM_TUBERCULOSIS	0.170204	0.104977	0.114957	0.100779	0.0744286	0.109476	0.0732025
REACTOME_NEF_MEDIATES_DOWN_MODULATION_OF_CELL_SURFACE_RECEPTORS_BY_RECRUITING_THEM_TO_CLATHRIN_ADAPTERS	0.176884	0.154283	0.113205	0.147689	0.0855261	0.158088	0.0901275
REACTOME_TRANSFERRIN_ENDOCYTOSIS_AND_RECYCLING	0.196852	0.0901234	0.124224	0.121128	0.135433	0.198736	0.0808664
REACTOME_ZINC_TRANSPORTERS	0.219529	0.103822	0.112372	0.115755	0.0858797	0.196038	0.0756416
REACTOME_ACTIVATION_OF_BH3_ONLY_PROTEINS	0.230251	0.08603	0.0952777	0.096134	0.0727575	0.16239	0.0771275
REACTOME_POST_TRANSLATIONAL_PROTEIN_MODIFICATION	0.234226	0.108692	0.169948	0.133952	0.112252	0.145339	0.0842988
REACTOME_INSULIN_RECEPTOR_RECYCLING	0.350309	0.0971613	0.110542	0.0959721	0.096746	0.203398	0.0779287
KEGG_STEROID_BIOSYNTHESIS	0.360934	0.413077	0.423385	0.408477	0.344293	0.0684027	0.316711
REACTOME_POST_TRANSLATIONAL_MODIFICATION_SYNTHESIS_OF_GPI_ANCHORED_PROTEINS	0.419975	0.0873607	0.0944988	0.115841	0.0718077	0.288377	0.0771528
