# Supplementary material for: The exploration of contrasting pathways in Triple Negative Breast Cancer (TNBC)
Source: BMC Cancer. 2018 Jan 4;18:22. doi: 10.1186/s12885-017-3939-4 (PMC5753474; doi:10.1186/s12885-017-3939-4)
Supplement: Supplementary file 2 — P-values of 176 Yang pathways among BC subtypes. 71 Yang pathways were selected with p < 0.05 (XLS 69 kb) [file 12885_2017_3939_MOESM2_ESM.xls]

## Sheet: merged7_yangpathways
yang	TNBCp-val	early LumiAp-val	late LumiA p-val	early ER+ p-val	late ER+p-val	HER2p-val	LumiAp-val
BIOCARTA_PPARA_PATHWAY	0	0	0	0	0	0.00187617	0
REACTOME_NEGATIVE_REGULATION_OF_FGFR_SIGNALING	0	0	0.00512821	0.00537634	0.00543478	0	0
REACTOME_CELL_CELL_COMMUNICATION	0.721983	0.00238095	0.0254777	0.00469484	0.0389016	0.2693	0.0176322
REACTOME_FGFR_LIGAND_BINDING_AND_ACTIVATION	0	0.00251256	0.00540541	0.00283286	0.0138122	0.00371747	0
KEGG_VASCULAR_SMOOTH_MUSCLE_CONTRACTION	0.00410678	0.00265252	0	0.0143541	0.00501253	0.0017094	0.00268817
REACTOME_SIGNALING_BY_NOTCH	0.0824742	0.0043956	0.0779221	0.0167364	0.0381356	0.0603774	0.0205761
PID_ARF6_PATHWAY	0.029661	0.00446429	0.00426439	0.0159681	0.0121704	0.0154143	0.0042735
REACTOME_CELL_JUNCTION_ORGANIZATION	0.44856	0.00446429	0.0895522	0.0204545	0.0895197	0.334601	0.0387597
REACTOME_PHASE1_FUNCTIONALIZATION_OF_COMPOUNDS	0.0189873	0.00455581	0	0.00236967	0	0.0350877	0
BIOCARTA_PDGF_PATHWAY	0.0191489	0.00625	0	0.00387597	0.00647948	0.0226337	0.00212314
PID_BMP_PATHWAY	0.0162933	0.00650759	0.00632911	0.00603622	0.0108225	0.0334646	0.00625
REACTOME_PHOSPHOLIPASE_C_MEDIATED_CASCADE	0.00408998	0.0075	0.0198511	0.00717703	0.00755667	0	0.00497512
REACTOME_ACTIVATED_POINT_MUTANTS_OF_FGFR2	0.0108225	0.0078329	0.00250627	0	0.00273224	0.00372439	0
BIOCARTA_CARDIACEGF_PATHWAY	0.06	0.00824742	0.0149254	0.0135922	0.0105932	0.0178218	0.00448431
BIOCARTA_VIP_PATHWAY	0.00622407	0.00890869	0.0109409	0.0180723	0.0231579	0.0175097	0.00641026
KEGG_NEUROACTIVE_LIGAND_RECEPTOR_INTERACTION	0.0403226	0.00911854	0.00877193	0.01983	0.0272109	0.0504587	0.00359712
BIOCARTA_MET_PATHWAY	0.116564	0.00950119	0.0147679	0.0203666	0.0151188	0.0789474	0.00896861
BIOCARTA_EGF_PATHWAY	0.00831601	0.0102249	0.00416667	0.00566038	0.00854701	0.0492813	0
BIOCARTA_MYOSIN_PATHWAY	0.0413223	0.0107066	0.0473373	0.0103306	0.027957	0.0201207	0.029661
REACTOME_SMOOTH_MUSCLE_CONTRACTION	0.169014	0.0109409	0.0163265	0.02079	0.0271967	0.0572519	0.00431035
REACTOME_SIGNALING_BY_NOTCH1	0.0709812	0.0122951	0.0685484	0.0237624	0.0354167	0.0320755	0.027897
BIOCARTA_CDMAC_PATHWAY	0.286902	0.0123711	0.0343434	0.0257937	0.0182186	0.0477099	0.0153509
PID_A6B1_A6B4_INTEGRIN_PATHWAY	0.324056	0.0125261	0.0205761	0.0125523	0.0192308	0.133829	0.0325581
BIOCARTA_CXCR4_PATHWAY	0.0240964	0.0125523	0.0120724	0.0077821	0.0252101	0.162571	0.00873363
REACTOME_SIGNALING_BY_BMP	0.0138889	0.0128755	0.00598802	0.00608519	0.0266667	0.0221774	0.00430108
KEGG_OLFACTORY_TRANSDUCTION	0.451362	0.0136571	0.0107692	0.0283159	0.0384025	0.130952	0.0474777
BIOCARTA_AGR_PATHWAY	0.0205761	0.014218	0.0211864	0.0130152	0.010661	0.0159858	0.00453515
PID_ANGIOPOIETIN_RECEPTOR_PATHWAY	0.0673267	0.0179775	0.0151515	0.016632	0.0238095	0.155556	0.0168776
KEGG_ETHER_LIPID_METABOLISM	0.0836653	0.0198238	0.0157658	0.0245536	0.0356347	0.0137457	0.00761421
PID_LPA4_PATHWAY	0.0040404	0.020316	0.0154867	0.0244399	0.00461894	0	0.00863931
REACTOME_NOTCH1_INTRACELLULAR_DOMAIN_REGULATES_TRANSCRIPTION	0.161491	0.0216963	0.0601202	0.0186916	0.0491803	0.0645833	0.0320641
REACTOME_TRAF6_MEDIATED_INDUCTION_OF_NFKB_AND_MAP_KINASES_UPON_TLR7_8_OR_9_ACTIVATION	0.417355	0.0231092	0.00215983	0.0574257	0.00220264	0.255435	0.0154525
REACTOME_INTRINSIC_PATHWAY	0.130705	0.0234987	0.130208	0.0251716	0.138643	0.318618	0.0753623
PID_PDGFRA_PATHWAY	0.116935	0.0239651	0.014553	0.0146138	0.00823045	0.103448	0.012848
REACTOME_NITRIC_OXIDE_STIMULATES_GUANYLATE_CYCLASE	0.0378151	0.0244989	0.00890869	0.0272537	0.0157658	0.0703422	0.0182648
REACTOME_AQUAPORIN_MEDIATED_TRANSPORT	0.0123967	0.0245232	0.037037	0.037296	0.0153453	0.0721649	0.032345
REACTOME_OLFACTORY_SIGNALING_PATHWAY	0.125483	0.0250368	0.0195489	0.0623229	0.0647059	0.0272727	0.0847222
PID_ENDOTHELIN_PATHWAY	0.0532787	0.0251716	0.0530786	0.0309917	0.0305677	0.0981132	0.0290179
REACTOME_SIGNALING_BY_FGFR_IN_DISEASE	0.0104603	0.0252874	0.0330189	0.021692	0.0225564	0.0111317	0.0100503
BIOCARTA_TPO_PATHWAY	0.0907217	0.025641	0.0148936	0.0246679	0.00449438	0.0686275	0.00434783
KEGG_ADHERENS_JUNCTION	0.361345	0.0258824	0.0280561	0.0189125	0.0488798	0.188	0.0446009
BIOCARTA_ECM_PATHWAY	0.28866	0.0261905	0.0410678	0.0163599	0.0595483	0.222222	0.0371991
REACTOME_REGULATION_OF_WATER_BALANCE_BY_RENAL_AQUAPORINS	0.0083682	0.0277778	0.0538642	0.0495495	0.0214797	0.0579965	0.0349127
PID_RET_PATHWAY	0.0352941	0.0277778	0.00845666	0.0278373	0.0176991	0.0473485	0.0181818
KEGG_MELANOMA	0.0822785	0.0282051	0.0165877	0.03	0.0182292	0.0648649	0.0220994
PID_FAK_PATHWAY	0.155378	0.0286344	0.010142	0.0255906	0.0144033	0.127376	0.00211864
REACTOME_SIGNALING_BY_FGFR	0.00831601	0.0301624	0.02657	0.0269663	0.0174129	0.0128205	0.0103627
BIOCARTA_GLEEVEC_PATHWAY	0.0124224	0.0302419	0.0286885	0.0402299	0.0191083	0.0276243	0.0163599
BIOCARTA_ALK_PATHWAY	0.0803213	0.0320366	0.0895197	0.078341	0.0580046	0.121269	0.0728929
REACTOME_SIGNALING_BY_HIPPO	0.140496	0.0331263	0.0357895	0.0310078	0.0304878	0.104418	0.0389864
BIOCARTA_KERATINOCYTE_PATHWAY	0.0794297	0.033195	0.0211416	0.0417495	0.0345572	0.0442308	0.0087146
REACTOME_PI_3K_CASCADE	0.00824742	0.0333333	0.0331754	0.023753	0.0179028	0.0185185	0.0215827
BIOCARTA_SPRY_PATHWAY	0.152475	0.0336323	0.0220884	0.0217822	0.018711	0.131868	0.0191898
BIOCARTA_GH_PATHWAY	0.0743802	0.0344086	0.0119048	0.0318091	0.0162791	0.0335196	0.0181406
ST_DIFFERENTIATION_PATHWAY_IN_PC12_CELLS	0.00588235	0.035865	0.0553279	0.0148305	0.0464135	0.0113208	0.0581897
BIOCARTA_PAR1_PATHWAY	0.126556	0.0367171	0.077381	0.0174757	0.0523013	0.0374753	0.047817
KEGG_DORSO_VENTRAL_AXIS_FORMATION	0.39749	0.0371991	0.0320513	0.0313725	0.0405405	0.208577	0.0409483
REACTOME_G_ALPHA_S_SIGNALLING_EVENTS	0.0451745	0.0386598	0.0167464	0.0292793	0.0238727	0.074266	0.00277008
PID_FGF_PATHWAY	0.062753	0.0395062	0.0199115	0.0399002	0.0188679	0.0136187	0.0295567
REACTOME_SIGNALING_BY_FGFR1_MUTANTS	0.0474138	0.0415704	0.0564334	0.0246085	0.0786241	0.0380228	0.0292793
KEGG_AXON_GUIDANCE	0.17	0.0421836	0.0191898	0.034965	0.0305882	0.0803738	0.0227273
KEGG_PATHWAYS_IN_CANCER	0.329897	0.0434783	0.0424107	0.0393519	0.031477	0.0705467	0.0177215
KEGG_DRUG_METABOLISM_CYTOCHROME_P450	0.0941423	0.0441177	0.0537897	0.0249377	0.0276382	0.268251	0.0335366
REACTOME_SIGNALING_BY_FGFR_MUTANTS	0.0188679	0.0444444	0.0710901	0.0397022	0.0692308	0.0226843	0.0365854
KEGG_ABC_TRANSPORTERS	0.00833333	0.0444965	0.0449173	0.064588	0.0239234	0.116949	0.0199501
BIOCARTA_EDG1_PATHWAY	0.316633	0.0447059	0.0425101	0.027833	0.112554	0.117117	0.0444444
REACTOME_AMINE_LIGAND_BINDING_RECEPTORS	0.145492	0.0451128	0.0185185	0.0342466	0.0197044	0.0556492	0.012987
REACTOME_SHC_MEDIATED_CASCADE	0.00623701	0.0453333	0.0567568	0.0334347	0.0431035	0.0185185	0.0306407
REACTOME_CYTOCHROME_P450_ARRANGED_BY_SUBSTRATE_TYPE	0.111345	0.0462287	0.0717822	0.015625	0.0826446	0.0833333	0.0286738
PID_GLYPICAN_1PATHWAY	0.574642	0.0466102	0.0520607	0.05625	0.0810235	0.184982	0.0696629
PID_MYC_REPRESS_PATHWAY	0.394191	0.047191	0.0417582	0.0454545	0.0551876	0.291913	0.0522565
KEGG_MELANOGENESIS	0.626243	0.0476191	0.115663	0.0726392	0.0767327	0.274874	0.0248619
PID_EPHB_FWD_PATHWAY	0.369942	0.0478469	0.0466531	0.0439331	0.0307018	0.425	0.0527523
REACTOME_PKA_MEDIATED_PHOSPHORYLATION_OF_CREB	0.00606061	0.0486111	0.0396476	0.0405117	0.0158014	0.00541516	0.0426009
REACTOME_DOWNSTREAM_SIGNALING_OF_ACTIVATED_FGFR	0.0121704	0.0486111	0.0619048	0.064877	0.0548628	0.0285205	0.0485934
REACTOME_CGMP_EFFECTS	0.0208768	0.0489362	0.0133038	0.033195	0.013544	0.030888	0.031746
PID_SHP2_PATHWAY	0.121399	0.0503432	0.0209302	0.0626305	0.00867679	0.0605469	0.0372208
ST_ADRENERGIC	0.0125523	0.0507726	0.0387931	0.0723141	0.0420354	0.111913	0.0464602
BIOCARTA_IGF1_PATHWAY	0.0621359	0.0509978	0.0862423	0.0654397	0.0860215	0.0436433	0.0586907
ST_INTEGRIN_SIGNALING_PATHWAY	0.114458	0.0511111	0.0183673	0.025	0.0191083	0.092559	0.0306346
REACTOME_ENDOGENOUS_STEROLS	0.821359	0.0512249	0.0220884	0.00621118	0.126649	0.162455	0.0215311
REACTOME_NFKB_AND_MAP_KINASES_ACTIVATION_MEDIATED_BY_TLR4_SIGNALING_REPERTOIRE	0.256098	0.0531697	0.0123711	0.0797665	0.00422833	0.182331	0.0173536
KEGG_MTOR_SIGNALING_PATHWAY	0.0591837	0.0535332	0.0356394	0.0762712	0.0555556	0.357895	0.0430108
KEGG_FOCAL_ADHESION	0.0956175	0.0555556	0.029724	0.020316	0.0361702	0.108856	0.0225225
PID_INSULIN_PATHWAY	0.0504032	0.0556793	0.0334029	0.0907127	0.0186916	0.0893536	0.0300231
NABA_SECRETED_FACTORS	0.246407	0.0557103	0.040107	0.0440415	0.0320856	0.108014	0.0241692
REACTOME_MYD88_MAL_CASCADE_INITIATED_ON_PLASMA_MEMBRANE	0.298539	0.0559006	0.0127119	0.0662768	0.00647948	0.2	0.023913
KEGG_FATTY_ACID_METABOLISM	0.0334029	0.0565217	0.0046729	0.048218	0	0.117229	0.0204545
KEGG_ACUTE_MYELOID_LEUKEMIA	0.176113	0.057971	0.0257511	0.0733198	0.0275424	0.214015	0.0225225
KEGG_WNT_SIGNALING_PATHWAY	0.543967	0.0594059	0.0588235	0.0748299	0.0366748	0.149819	0.0310078
PID_ERBB4_PATHWAY	0.00817996	0.0595745	0.0813008	0.0826087	0.11655	0.0554455	0.105381
KEGG_ERBB_SIGNALING_PATHWAY	0.389558	0.062645	0.0549451	0.0561555	0.0520362	0.369888	0.0425532
BIOCARTA_LONGEVITY_PATHWAY	0.0704225	0.0634573	0.0625	0.0970297	0.030303	0.0715596	0.0497738
REACTOME_GABA_RECEPTOR_ACTIVATION	0.142857	0.065445	0.0160428	0.0558252	0.02	0.161501	0.00837989
PID_RXR_VDR_PATHWAY	0.0121457	0.0672451	0.038961	0.0802469	0.0404762	0.0593692	0.0254777
PID_VEGFR1_PATHWAY	0.130261	0.0698198	0.0306748	0.0705645	0.0391304	0.266537	0.0578158
REACTOME_GABA_B_RECEPTOR_ACTIVATION	0.156187	0.0703518	0.0139211	0.0623608	0.0239234	0.110333	0.0229592
PID_REELIN_PATHWAY	0.721649	0.0711207	0.0613497	0.0801603	0.0189076	0.227106	0.0430108
BIOCARTA_NTHI_PATHWAY	0.226069	0.072	0.0493562	0.0438247	0.0270833	0.117878	0.0405117
ST_JNK_MAPK_PATHWAY	0.00792079	0.0720165	0.0490405	0.0761719	0.0273684	0.154321	0.0550098
NABA_ECM_GLYCOPROTEINS	0.0462777	0.0738916	0.0709534	0.0813954	0.0593824	0.0656934	0.0340136
REACTOME_CA_DEPENDENT_EVENTS	0.0505051	0.073903	0.0458515	0.0650407	0.0497738	0.0384615	0.046729
KEGG_GAP_JUNCTION	0.174442	0.0745192	0.0342466	0.0449173	0.039261	0.20531	0.0460358
ST_ERK1_ERK2_MAPK_PATHWAY	0.0787402	0.0748031	0.0362903	0.0692308	0.0120968	0.0669145	0.035124
REACTOME_PI3K_CASCADE	0.00412371	0.0748299	0.0697115	0.0757576	0.0284238	0.0180832	0.0559611
REACTOME_ABC_FAMILY_PROTEINS_MEDIATED_TRANSPORT	0.0020202	0.0758621	0.0699774	0.137168	0.0548926	0.0830389	0.0649652
BIOCARTA_GPCR_PATHWAY	0.0258449	0.0761905	0.062635	0.0471311	0.0629213	0.133829	0.0630631
REACTOME_SIGNALING_BY_ERBB2	0.0295276	0.0765864	0.0612691	0.0594714	0.0554217	0.210432	0.058548
BIOCARTA_SHH_PATHWAY	0.0302419	0.0783898	0.139004	0.0829876	0.135667	0.075	0.105832
KEGG_ALDOSTERONE_REGULATED_SODIUM_REABSORPTION	0.0299145	0.0805195	0.0316742	0.0233161	0.0967742	0.0139616	0.0388601
REACTOME_GROWTH_HORMONE_RECEPTOR_SIGNALING	0.0121704	0.0808989	0.0963115	0.0898438	0.0616114	0.0471513	0.0789474
BIOCARTA_INTEGRIN_PATHWAY	0.341897	0.0815348	0.0572034	0.0776053	0.0818965	0.440217	0.0405728
PID_IL6_7_PATHWAY	0.174442	0.0816777	0.0294118	0.104723	0.0461538	0.0530165	0.0405405
PID_HIF1_TFPATHWAY	0.230769	0.0816777	0.0668151	0.138009	0.0429594	0.204506	0.0900693
KEGG_RETINOL_METABOLISM	0.045738	0.0819277	0.0304569	0.0678851	0.0282051	0.323729	0.0311526
BIOCARTA_TFF_PATHWAY	0.461988	0.0826271	0.0462777	0.094	0.0683761	?	0.0712743
KEGG_GNRH_SIGNALING_PATHWAY	0.146694	0.0826446	0.0431655	0.0808081	0.0300752	0.140097	0.0171429
BIOCARTA_CTCF_PATHWAY	0.0234542	0.0841889	0.0866808	0.0795918	0.0666667	0.0257426	0.0539957
REACTOME_NUCLEAR_RECEPTOR_TRANSCRIPTION_PATHWAY	0.00416667	0.0854271	0.0744186	0.076555	0.0511628	0.0277778	0.0482233
BIOCARTA_NFAT_PATHWAY	0.088	0.0864865	0.0385488	0.0705882	0.0502392	0.26178	0.0246914
PID_P38_ALPHA_BETA_PATHWAY	0.479208	0.0875274	0.100223	0.0907217	0.106383	0.717602	0.047191
REACTOME_G_ALPHA_Q_SIGNALLING_EVENTS	0.28	0.0894737	0.0441989	0.109785	0.0621622	0.114671	0.0388889
REACTOME_PLATELET_HOMEOSTASIS	0.17735	0.0899471	0.0767442	0.0835214	0.0395062	0.294434	0.0518518
REACTOME_INTERACTION_BETWEEN_L1_AND_ANKYRINS	0.124473	0.09	0.088729	0.0707317	0.0275	0.0497427	0.0643564
PID_ARF6_TRAFFICKING_PATHWAY	0.0371134	0.0909091	0.0966387	0.0825893	0.0509978	0.215385	0.0758929
REACTOME_MAPK_TARGETS_NUCLEAR_EVENTS_MEDIATED_BY_MAP_KINASES	0.129293	0.0921053	0.0633947	0.133333	0.0440252	0.156556	0.0618337
REACTOME_DEVELOPMENTAL_BIOLOGY	0.302966	0.092437	0.0448113	0.0777202	0.0601093	0.227656	0.0331492
REACTOME_GASTRIN_CREB_SIGNALLING_PATHWAY_VIA_PKC_AND_MAPK	0.352823	0.0927835	0.0290237	0.106635	0.0428954	0.145025	0.0273224
REACTOME_SIGNALING_BY_CONSTITUTIVELY_ACTIVE_EGFR	0.617357	0.0941884	0.0418502	0.165272	0.0658174	0.827869	0.0630435
REACTOME_DAG_AND_IP3_SIGNALING	0.0480962	0.095672	0.199115	0.0914761	0.159645	0.0148423	0.137698
NABA_BASEMENT_MEMBRANES	0.03861	0.0979167	0.12115	0.112527	0.139293	0.0554455	0.0723404
REACTOME_G_ALPHA_Z_SIGNALLING_EVENTS	0.0428571	0.09799	0.138249	0.0811404	0.0831296	0.151899	0.0696517
REACTOME_TRIF_MEDIATED_TLR3_SIGNALING	0.44186	0.101626	0.055914	0.196356	0.0215983	0.310941	0.0561798
REACTOME_GLUCAGON_SIGNALING_IN_METABOLIC_REGULATION	0.0532787	0.103865	0.0678733	0.104784	0.0323383	0.105079	0.0461538
REACTOME_MYOGENESIS	0.425486	0.104167	0.152381	0.0943878	0.0878049	0.474016	0.0368421
PID_PTP1B_PATHWAY	0.240664	0.106095	0.0418605	0.11588	0.0384615	0.13945	0.0538117
KEGG_TYROSINE_METABOLISM	0.0428016	0.107399	0.0528967	0.141753	0.104859	0.309836	0.0377359
KEGG_BETA_ALANINE_METABOLISM	0.132353	0.108225	0.0709382	0.157563	0.0491803	0.212121	0.0525114
PID_KIT_PATHWAY	0.0694445	0.108511	0.0632911	0.0901467	0.0463576	0.269531	0.0762527
REACTOME_ERK_MAPK_TARGETS	0.233533	0.11086	0.0285714	0.101626	0.0319149	0.365385	0.0503282
SIG_IL4RECEPTOR_IN_B_LYPHOCYTES	0.0280561	0.111111	0.131631	0.124521	0.10828	0.0667976	0.0600858
REACTOME_NUCLEAR_SIGNALING_BY_ERBB4	0.00635593	0.112583	0.118644	0.141104	0.0700483	0.0118343	0.127389
REACTOME_SIGNALING_BY_ERBB4	0.0123967	0.114823	0.115226	0.141328	0.064133	0.120527	0.120614
REACTOME_ACTIVATED_TLR4_SIGNALLING	0.37732	0.115546	0.0400844	0.144841	0.0255864	0.271154	0.0543478
KEGG_MAPK_SIGNALING_PATHWAY	0.0618337	0.115591	0.0192771	0.105911	0.0206186	0.0637584	0.0215633
PID_IL1_PATHWAY	0.666667	0.115789	0.0670996	0.127083	0.0403397	0.549618	0.0691964
REACTOME_INSULIN_RECEPTOR_SIGNALLING_CASCADE	0.010352	0.117117	0.062954	0.104061	0.0419753	0.0664273	0.0562347
REACTOME_MAP_KINASE_ACTIVATION_IN_TLR_CASCADE	0.351406	0.120087	0.0273684	0.135628	0.0172786	0.338262	0.0486258
KEGG_PPAR_SIGNALING_PATHWAY	0.107991	0.120098	0.0843373	0.115124	0.032634	0.282686	0.0473934
BIOCARTA_INSULIN_PATHWAY	0.0885312	0.125	0.0616016	0.105809	0.0386364	0.0715631	0.0964126
PID_RAS_PATHWAY	0.210638	0.125	0.0378619	0.0848485	0.0348584	0.123106	0.0752941
REACTOME_NETRIN1_SIGNALING	0.0413043	0.133172	0.253012	0.174779	0.256471	0.182524	0.188995
BIOCARTA_HDAC_PATHWAY	0.22833	0.139706	0.0405983	0.10514	0.0422535	0.151568	0.0635294
REACTOME_IL1_SIGNALING	0.466119	0.140756	0.0633484	0.191753	0.0466667	0.397032	0.0719257
REACTOME_GPCR_LIGAND_BINDING	0.315353	0.143251	0.123596	0.128713	0.135977	0.181373	0.0434783
BIOCARTA_IL7_PATHWAY	0.191057	0.144033	0.0355649	0.119772	0.0494845	0.15735	0.0647182
REACTOME_FATTY_ACID_TRIACYLGLYCEROL_AND_KETONE_BODY_METABOLISM	0.223656	0.145585	0.0653153	0.134884	0.0342466	0.313167	0.0463415
REACTOME_CLASS_B_2_SECRETIN_FAMILY_RECEPTORS	0.4926	0.156085	0.0939086	0.142539	0.107042	0.134752	0.0398773
KEGG_LONG_TERM_POTENTIATION	0.271967	0.160526	0.04	0.153465	0.0510949	0.425641	0.0649717
KEGG_NEUROTROPHIN_SIGNALING_PATHWAY	0.455823	0.166259	0.0413943	0.180995	0.0699301	0.426288	0.0532995
PID_TCPTP_PATHWAY	0.387755	0.168421	0.0484848	0.148221	0.0805085	0.22379	0.0847458
BIOCARTA_FCER1_PATHWAY	0.344196	0.183932	0.062635	0.161479	0.049676	0.240296	0.119565
REACTOME_FRS2_MEDIATED_CASCADE	0.0210526	0.186224	0.180412	0.184573	0.143662	0.0425532	0.108262
REACTOME_ADP_SIGNALLING_THROUGH_P2RY12	0.291747	0.187643	0.0544218	0.176955	0.0288889	0.362657	0.049676
KEGG_TRYPTOPHAN_METABOLISM	0.300626	0.2019	0.0579345	0.204762	0.0508906	0.462867	0.0352645
REACTOME_INTEGRATION_OF_ENERGY_METABOLISM	0.0470348	0.212042	0.155294	0.154412	0.0938338	0.15025	0.0978261
BIOCARTA_GATA3_PATHWAY	0.00198807	0.220957	0.159645	0.199575	0.253898	0.0362319	0.178571
BIOCARTA_INTRINSIC_PATHWAY	0.0439122	0.235897	0.892977	0.278515	0.726563	0.533679	0.440476
REACTOME_REGULATION_OF_INSULIN_SECRETION_BY_GLUCAGON_LIKE_PEPTIDE1	0.0435644	0.258064	0.251131	0.214286	0.215736	0.235816	0.20197
REACTOME_ACTIVATED_AMPK_STIMULATES_FATTY_ACID_OXIDATION_IN_MUSCLE	0.0373444	0.288732	0.192037	0.278802	0.123515	0.321859	0.178654
REACTOME_CIRCADIAN_CLOCK	0.0182927	0.361656	0.190678	0.27521	0.138528	0.114603	0.185484
REACTOME_ABCA_TRANSPORTERS_IN_LIPID_HOMEOSTASIS	0.00397614	0.363229	0.218062	0.378436	0.169565	0.140481	0.205479
REACTOME_SIGNALING_BY_INSULIN_RECEPTOR	0.0469388	0.395	0.36855	0.408269	0.292746	0.249084	0.325
KEGG_TYPE_II_DIABETES_MELLITUS	0.115619	0.777228	0.658199	0.63285	0.464286	0.0435511	0.551122
KEGG_VASOPRESSIN_REGULATED_WATER_REABSORPTION	0.0466531	1	1	1	1	0.621762	1
PID_ERA_GENOMIC_PATHWAY	0.140244	1	1	1	1	0.0496454	1
